# Supplementary material for: Quantification of Ergot Alkaloids via Lysergic Acid Hydrazide—Development and Comparison of a Sum Parameter Screening Method
Source: Molecules. 2023 Apr 25;28(9):3701. doi: 10.3390/molecules28093701 (PMC10180493; doi:10.3390/molecules28093701)
Supplement: Supplementary file 1 [file molecules-28-03701-s001.zip]

Archive with 1 entries (1 files):
- molecules-2367482-supplementary.pdf
